# Supplementary material for: Disentangling olfactory and visual information used by field foraging birds
Source: Ecol Evol. 2018 Dec 11;9(1):545–52. doi: 10.1002/ece3.4773 (PMC6341975; doi:10.1002/ece3.4773)
Supplement: Supplementary file 1 [file ECE3-9-545-s001.xlsx]

## Sheet: Data
bird_sp	cam_pos_trial	C	C+	MeSA	setup
blackbird	1	1	0	0	hidden prey
blackbird	1	0	0	1	hidden prey
blackbird	1	0	1	0	hidden prey
blackbird	1	1	0	0	hidden prey
blackbird	1	0	0	1	hidden prey
song thrusg	2	0	1	0	hidden prey
wagtail	3	0	0	1	hidden prey
wagtail	3	0	0	1	hidden prey
magpie	3	1	0	0	hidden prey
magpie	3	1	0	0	hidden prey
magpie	3	0	0	1	hidden prey
magpie	3	0	1	0	hidden prey
magpie	3	0	0	1	hidden prey
magpie	8	0	0	1	hidden prey
buzzard	9	0	1	0	hidden prey
jackdaw	9	0	0	1	hidden prey
crow	9	0	0	1	hidden prey
jackdaw	9	0	1	0	hidden prey
jackdaw	9	0	0	1	hidden prey
jackdaw	9	1	0	0	hidden prey
jackdaw	9	1	0	0	hidden prey
jackdaw	9	0	0	1	hidden prey
jackdaw	9	0	1	0	hidden prey
jackdaw	9	0	0	1	hidden prey
magpie	10	0	1	0	hidden prey
magpie	10	1	0	0	hidden prey
magpie	10	0	1	0	hidden prey
jackdaw	11	0	0	1	hidden prey
jackdaw	12	1	0	0	hidden prey
crow	13	0	0	1	hidden prey
magpie	14	0	1	0	hidden prey
magpie	15	0	0	1	hidden prey
wheatear	16	0	0	1	hidden prey
magpie	16	1	0	0	hidden prey
magpie	7	0	1	0	odour-visual separation
skylark	17	1	0	0	odour-visual separation
starling	17	0	0	1	odour-visual separation
crow	17	0	1	0	odour-visual separation
crow	17	0	1	0	odour-visual separation
crow	17	0	1	0	odour-visual separation
crow	17	1	0	0	odour-visual separation
crow	17	0	1	0	odour-visual separation
crow	17	0	1	0	odour-visual separation
crow	17	0	1	0	odour-visual separation
crow	17	0	0	1	odour-visual separation
song thrush	19	1	0	0	odour-visual separation
magpie	20	0	0	1	odour-visual separation
blackbird	1	0	1	0	visible prey
blackbird	1	0	1	0	visible prey
blackbird	1	0	0	1	visible prey
blackbird	1	0	0	1	visible prey
blackbird	2	0	0	1	visible prey
blackbird	2	0	0	1	visible prey
song thrush	2	1	0	0	visible prey
magpie	3	0	1	0	visible prey
crow	4	0	1	0	visible prey
wagtail	5	0	0	1	visible prey
winchat	6	1	0	0	visible prey
lapwing	18	0	0	1	visible prey
lapwing	18	1	0	0	visible prey
lapwing	18	0	0	1	visible prey
starling	18	0	0	1	visible prey
starling	18	0	0	1	visible prey
lapwing	18	0	0	1	visible prey
starling	18	0	0	1	visible prey
starling	18	1	0	0	visible prey
starling	18	1	0	0	visible prey

## Sheet: Description
bird_sp	Bird species
cam_pos_trial	Camera location/ID
C	Control treatment (no odour)
C+	Positive odour control (lemon) in visible and hidden prey setups, artificial prey (plastic spiders) in odour-visual separation setup
MeSA	MeSA (HIPV)
setup	Experimental setup type
